# Supplementary material for: NAC and Vitamin D Improve CNS and Plasma Oxidative Stress in Neonatal HIE and Are Associated with Favorable Long-Term Outcomes
Source: Antioxidants (Basel). 2021 Aug 25;10(9):1344. doi: 10.3390/antiox10091344 (PMC8466838; doi:10.3390/antiox10091344)
Supplement: Supplementary file 1 [file antioxidants-10-01344-s001.zip]

Archive with 1 entries (1 files):
- antioxidants-1329322-supplementary.pdf
